# Supplementary material for: Additive Effect of the Composition of Endophytic Bacteria Bacillus subtilis on Systemic Resistance of Wheat against Greenbug Aphid Schizaphis graminum Due to Lipopeptides
Source: Life (Basel). 2023 Jan 11;13(1):214. doi: 10.3390/life13010214 (PMC9860984; doi:10.3390/life13010214)
Supplement: Supplementary file 1 [file life-13-00214-s001.zip]

Archive with 1 entries (1 files):
- life-2067847-supplementary.pdf
